# Supplementary material for: Check the Need–Prevalence and Outcome after Transvenous Cardiac Implantable Electric Device Extraction without Reimplantation
Source: J Clin Med. 2021 Sep 7;10(18):4043. doi: 10.3390/jcm10184043 (PMC8467543; doi:10.3390/jcm10184043)
Supplement: Supplementary file 1 [file jcm-10-04043-s001.zip]

Archive with 1 entries (1 files):
- jcm-1350643-supplementary.pdf
